# Supplementary material for: Genome-wide identification and characterization of SPXdomain-containing genes family in eggplant
Source: PeerJ. 2024 May 28;12:e17341. doi: 10.7717/peerj.17341 (PMC11141551; doi:10.7717/peerj.17341)
Supplement: Supplemental Information 8 — All the raw data about SPX gene expression after adding IAA under low phosphorus [file peerj-12-17341-s008.zip]

Archive with 8 entries (8 files):
- 1-4 spx iaa+lp.eds
- 13-16 spx iaa +lp.eds
- 5-8 spx iaa lp.xls
- 9-12 spx iaa +lp.xls
- spx 5-8 iaa lp.eds
- spx1-4 iaa lp.xls
- spx13-16 iaa +lp.xls
- spx9-12 iaa=lp.eds
