# Supplementary material for: Genome-wide identification and characterization of SPXdomain-containing genes family in eggplant
Source: PeerJ. 2024 May 28;12:e17341. doi: 10.7717/peerj.17341 (PMC11141551; doi:10.7717/peerj.17341)
Supplement: Supplemental Information 9 — All the raw data about SPX gene expression in different tissues [file peerj-12-17341-s009.zip]

Archive with 8 entries (8 files):
- 16+actin different tissues.eds
- spx 11-15different tissues .xls
- spx 11-15different tissues.eds
- spx 6-10 different tissues.xls
- spx1-5 different tissues.eds
- spx1-5 different tissues.xls
- spx16+actin +different tissues.xls
- spx6-10different tissues.eds
